# Supplementary material for: E-Health Interventions to Improve Health Outcomes in Patients with Systemic Lupus Erythematosus: A Systematic Review
Source: Healthcare (Basel). 2024 Aug 12;12(16):1603. doi: 10.3390/healthcare12161603 (PMC11353259; doi:10.3390/healthcare12161603)
Supplement: Supplementary file 1 [file healthcare-12-01603-s001.zip]

Archive with 1 entries (1 files):
- healthcare-3053360-revised supplementary.pdf
